# Supplementary material for: Myeloid Nrf2 Protects against Neonatal Oxidant-Stress-Induced Lung Inflammation and Alveolar Simplification in Mice
Source: Antioxidants (Basel). 2024 Jun 7;13(6):698. doi: 10.3390/antiox13060698 (PMC11200887; doi:10.3390/antiox13060698)
Supplement: Supplementary file 1 [file antioxidants-13-00698-s001.zip]

Archive with 1 entries (1 files):
- antioxidants-2992297-supplementary.xlsx
