# Supplementary material for: Myeloid Nrf2 Protects against Neonatal Oxidant-Stress-Induced Lung Inflammation and Alveolar Simplification in Mice
Source: Antioxidants (Basel). 2024 Jun 7;13(6):698. doi: 10.3390/antiox13060698 (PMC11200887; doi:10.3390/antiox13060698)
Supplement: Supplementary file 1 [file antioxidants-13-00698-s001.zip › antioxidants-2992297-supplementary.xlsx]

## Sheet: Sheet2
		Table 1 - Primers used for qRT-PCR analysis
Gene	Accession #	Forward Primer Sequence	Reverse Primer Sequence
Nqo1	NM_008706.5	TTCTCTGGCCGATTCAGAGT	GGCTGCTTGGAGCAAAATAG
Hmox1	NM_010442.2	CACGCATATACCCGCTACCT	CCAGAGTGTTCATTCGAGCA
Gclm	NM_008129.4	TGGAGCAGCTGTATCAGTGG	CAAAGGCAGTCAAATCTGGTG
Gclc	NM_010295.2	CAATGGGAAGGAAGGGGTAT	TCAGGATGGTTTGCAATGAA
Gpx2	NM_030677.2	TCTTCCTCAGGGCTCAGTGT	TGTGAAGGCCCAGAACCTAC
IL-6	NM_031168.2	AGT TGC CTT CTT GGG ACT GA	TCC ACG ATT TCC CAG AGA AG
IL-1β	NM_008361.4	GCCTTGGGCCTCAAAGGAAAGAATC	GGAAGACACGGATTCCATGGTGAAG
TNF-α	NM_013693.3	AGCCCCCAGTCTGTATCCTT	CTCCCTTTGCAGAACTCAGG
IL-10	NM_010548.2	CCAGGGAGATCCTTTGATGA	CATTCCCAGAGGAATTGCAT
TGF-β1	NM_011577.2	TGTGGAACTCTACCAGAAATATAGC	GAAAGCCCTGTATTCCGTCTC
Notch1	NM_008714.3	TGAGACTGCCAAAGTGTTGC	GTG GGA GAC AGA GTG GGT GT
Notch2	NM_010928.2	ACT GAC CCT CAC CCA TCC TG	CAG GGC TGA GAA GAC TGG AC
FGF2	NM_008005.2	CCCAGGACTTGAATGTGCTT	ACT GCT GTG CTT CCA GGT TC
VEGF	NM_009505.4	ACTTGTGTTGGGAGGAGGATGTC	AATGGGTTTGTCGTGTTTCTGG
β-actin	NM_007393.5	GCAAGCAGGAGTACGATGAGT	AACGCAGCTCAGTAACAGTC
